# Supplementary material for: Neutron reflectometry on highly absorbing films and its application to 10B4C-based neutron detectors
Source: Proc Math Phys Eng Sci. 2016 Jan;472(2185):20150711. doi: 10.1098/rspa.2015.0711 (PMC4786047; doi:10.1098/rspa.2015.0711)
Supplement: Neutron induced-fluorescence reflectometry on 10B4C data [file rspa20150711supp1.zip]

Archive with 1 entries (1 files):
- rspa20150711supp1.cls
